# Supplementary material for: FreeSASA: An open source C library for solvent accessible surface area calculations
Source: F1000Res. 2016 Feb 18;5:189. [Version 1] doi: 10.12688/f1000research.7931.1 (PMC4776673; doi:10.12688/f1000research.7931.1)
Supplement: List of PDB codes used for the performance analysis — This set was generated from the most restrictive list of structures in the PISCES database ( Wang & Dunbrack, 2003). 88 PDB files were selected randomly from a set of size intervals in this list, to get an approximately even distribution in size. [file f1000research-5-8538-s0000.tgz]

Archive with 1 entries (1 files):
- b1085ace-cbbd-4591-8399-a830358ebe2e_D1.dat
