# Supplementary material for: FreeSASA: An open source C library for solvent accessible surface area calculations
Source: F1000Res. 2016 Feb 18;5:189. [Version 1] doi: 10.12688/f1000research.7931.1 (PMC4776673; doi:10.12688/f1000research.7931.1)
Supplement: List of PDB codes used for the performance analysis — This set was generated from the most restrictive list of structures in the PISCES database ( Wang & Dunbrack, 2003). 88 PDB files were selected randomly from a set of size intervals in this list, to get an approximately even distribution in size. [file f1000research-5-8538-s0000.tgz › b1085ace-cbbd-4591-8399-a830358ebe2e_D1.dat]

1d8w
1fo8
1g5a
1gqi
1h16
1hbn
1jcd
1jz8
1kqf
1m15
1mj5
1n62
1o6g
1oew
1q6z
1rk6
1rwh
1su8
1t1u
2bz1
2cvi
2d5w
2drt
2dvm
2e4t
2e7z
2eab
2gb4
2gj4
2gpi
2heu
2hhc
2i53
2odk
2olr
2qud
2yfo
2zux
3a5f
3b0x
3bon
3bvx
3cuz
3fo3
3fss
3g02
3hkw
3i94
3ie7
3kyz
3lqb
3m0z
3og2
3pzw
3sqz
3t47
3tew
3tg7
3u9w
3uc7
3w7t
3w7y
3wa2
3weo
3whr
3znv
3zsj
4a9v
4bb9
4bps
4btv
4c1a
4cj0
4g6t
4g7x
4gmu
4h7u
4kv7
4la2
4lix
4n13
4oh7
4oxx
4p0t
4pj2
4qas
4xfj
7odc
