# Supplementary material for: FreeSASA: An open source C library for solvent accessible surface area calculations
Source: F1000Res. 2016 Feb 18;5:189. [Version 1] doi: 10.12688/f1000research.7931.1 (PMC4776673; doi:10.12688/f1000research.7931.1)
Supplement: Zip-archive with raw data for the performance analysis in Figure 2 and Figure 3 — See the file explanation.txt for an overview of the contents of the archive. [file f1000research-5-8538-s0001.tgz]

Archive with 1 entries (1 files):
- 47a8bbf5-cbfc-4af4-b788-00e5cb734013_D2.zip
